# Supplementary material for: Selection and spatial arrangement of building materials during the construction of nest turrets by grass-cutting ants
Source: R Soc Open Sci. 2020 Oct 14;7(10):201312. doi: 10.1098/rsos.201312 (PMC7657914; doi:10.1098/rsos.201312)
Supplement: Raw Data File [file rsos201312supp2.xlsx]

## Sheet: Raw data
Experiment: Selection of building material							Stick ordinal number - the number indicates how many nests chose the material						Divider experiment					Supplementary Material
Initial thick	Initial thin	Subsequent thick	Subsequent thin	Sum initial	Sum subsequent			initial		subsequent			control		divider			Choice between unmarked and paint marked sticks
2	8	10	7	10	17			thick	thin	thick	thin		1 opening	>1 opening	1 opening	>1 opening		unmarked	marked paint
14	4	0	3	18	3		1st stick	15	6	3	16		18	1	6	10			1
11	0	3	0	11	3		2nd stick	14	7	5	14								1
3	8	1	1	11	2		3rd stick	8	13	2	15							1
3	0	1	4	3	5		4th stick	10	8	2	12								1
4	2	0	8	6	8		5th stick	8	9	1	11							1
4	11	0	2	15	2		6th stick	9	8	1	10							1
3	5	0	3	8	3		7th stick	6	9	2	6								1
0	6	0	16	6	16		8th stick	9	6	1	7								1
5	10	0	4	15	4		9th stick	7	7	3	4								1
4	0	0	7	4	7		10th stick	6	8	1	5							1
17	30	1	14	47	15		11th stick	4	9	0	6								1
6	9	0	11	15	11		12th stick	3	8										1
8	7	2	8	15	10		13th stick	4	6										1
1	2	5	11	3	16		14th stick	4	6										1
8	20	0	3	28	3		15th stick	3	7										1
6	23	0	5	29	5		16th stick	1	5									1
0	3	2	4	3	6		17th stick	0	6									1
11	19	0	11	30	11		18th stick	0	6										1
6	6			12			19th stick	1	5									1
5	26			31			20th stick	2	3										1
							21st stick	0	5									1
							22nd stick	1	4									1
							23rd stick	1	4										1
							24th stick	0	5										1
							25th stick	0	5										1
							26th stick	0	5									1
							27th stick	0	5									1
							28th stick	0	5										1
																		1
																		1
																			1
																			1
																		1
																			1
																			1
																			1
																		1
																			1
																			1
																			1
																			1
																		1
																		1
																		1
																			1
																			1
																			1
																		1
																			1
																		1
																		1
																		1
																			1
																		1
																			1
																		1
																		1
																		1
																			1
																		1
																		1
																		1
																		1
																		1
																		1
																			1
																			1
																			1
																		1
																		1
																			1
																			1
																		1
																			1
																			1
																			1
																		1
																			1
																			1
																		1
																			1
																		1
																			1
																			1
																		1
																			1
																		1
																			1
																			1
																			1
																		1
																		1
																			1
																		1
																			1
																			1
																		1
																			1
																			1
																		1
																			1
																			1
																		1
																			1
																		1
																			1
																			1
																			1
																			1
																		1
																			1
																			1
																			1
																		1
																			1
																			1
																		1
																		1
																			1
																			1
																			1
																		1
																			1
																		1
																		1
																			1
																			1
																		1
																			1
																			1
																			1
																		1
																		1
																			1
																			1
																		1
																		1
																			1
																			1
																			1
																		1
																		1
																		1
																			1
																		1
																		1
																		1
																		1
																		1
																		1
																		1
																		1
																			1
																		1
																		1
																			1
																		1
																			1
																			1
																			1
																			1
																			1
																		1
																			1
																		1
																		1
																		1
																		1
																			1
																			1
																			1
																		1
																			1
																			1
																			1
																			1
																		1
																			1
																			1
																			1
																			1
																			1
																		1
																			1
																		1
																		1
																		1
																		1
																		1
																			1
																		1
																		1
																		1
																		1
																			1
																			1
																			1
																			1
																		1
																			1
																		1
																			1
																		1
																			1
																			1
																			1
																		1
																			1
																		1
																		1
																			1
																		1
																			1
																		1
																			1
																		1
																			1
																	Sum	99	118
